# Supplementary material for: Pathogenicity Islands in Uropathogenic Escherichia coli Clinical Isolate of the Globally Disseminated O25:H4-ST131 Pandemic Clonal Lineage: First Report from Egypt
Source: Antibiotics (Basel). 2022 Nov 13;11(11):1620. doi: 10.3390/antibiotics11111620 (PMC9686529; doi:10.3390/antibiotics11111620)
Supplement: Supplementary file 1 [file antibiotics-11-01620-s001.zip]

Archive with 1 entries (1 files):
- antibiotics-2003284-supplementary.pdf
